# Supplementary material for: Characterization of membrane structures regulating primary ciliogenesis by quantitative isotropic ultrastructure imaging
Source: Nat Commun. 2026 Jun 13;17:7514. doi: 10.1038/s41467-026-73638-4 (PMC13408954; doi:10.1038/s41467-026-73638-4)
Supplement: Supplementary file 14 — Source Data [file 41467_2026_73638_MOESM14_ESM.xlsx]

## Sheet: Figure 1
Figuure 1f
	Average DA-membrane distance
Cell #	cilia (nm)	Cell #	CCV (nm)
1	22.6144	1	22.8225
2	11.7022	2	20.518
3	14.7111	3	21.385
4	18.0544	4	11.975
5	15.3111	5	17.035
6	13.2022	6	24.51
7	8.7875	7	10.18
8	20.2033	8	24.535
		9	18.138
		10	18.5475
Averge	15.5733		18.9646
SD	4.5456		4.89376
t-test		p value	0.15

## Sheet: Figure 2
Figure 2d
	RPE1 GFP-CETN1 + serum
		CV	CCV	DAV	naked	cilia	total cells
	#cells	0	1	6	1	1	9
	% cells	0	11.1111	66.6667	11.1111	11.1111	100
	RPE1 GFP-CENTN1 - serum (3h)
		CV	CCV	DAV	PM docked	PM partial docked	naked	cilia	total cells
	#cells		6	2	1	0	0	7	16
	% cells	0	37.5	12.5	6.25	0	0	43.75	100
	human fibroblast - serum (6h)
		CV	CCV	DAV	cilia	total cells
	#cells	1	2	3	3	9
	% cells	11.1111	22.2222	33.3333	33.3333	100

## Sheet: Figure 3
Figure 3a-iii
	RPE1 GFP-CETN1 CEP164 KO -serum (24h)
		DAV	PM partial docked		total cells
	# cells	5	1		6
	% cells	83.3	16.7		100
Figure 3b
							RPE1 GFP-CETN1			RPE1 GFP-CETN1
	RPE1 GFP-CETN1 +serum			RPE1 GFP-CETN1 -serum			CEP164 KO -serum (24h)			siEHD1 -serum (24h)			One way ANOVA	P value	Data comparison
		# DAV			# DAV			# DAV			# DAV		*	0.0123	RPE1 GFP-CETN1+ serum vs. RPE1 GFP-CETN1 -serum (3 or 6h)
	with SMO-tRFP	0		(3h)	2			4			1		*	0.0339	RPE1 GFP-CETN1 +serum vs. RPE1 GFP-CETN1 siEHD1 -serum (24h)
		0		(3h) with SMO-tRFP	2			2			2		ns	0.2661	RPE1 GFP-CETN1 +serum vs. RPE1 GFP CETN1 CEP164 KO -serum (24h)
	with SMO-tRFP	1		(3h)	4			2			3		ns	0.5046	RPE1 GFP-CETN1 -serum (3 or 6h) vs. RPE1 GFP-CETN1 siEHD1 -serum (24h)
		4		(6h) with SMO-tRFP	5			3			4		ns	0.227	RPE1 GFP-CETN1 -serum (3 or 6h) vs. RPE1 GFP-CETN1 CEP164 KO -serum (24h)
	with SMO-tRFP	1		(6h) with SMO-tRFP	5			1			3		ns	0.4881	RPE1 GFP-CETN1 siEHD1 -serum (24h) vs. RPE1 CETN1 CEP164KO -serum (24h)
	with SMO-tRFP	2		(3h) with SMO-tRFP	2						3
		2									5		ns =- not significantly different
		2									3
		2									2
		3
		1
	Average	1.6			3.3			2.4			2.9
	SD	1.2			1.5			1.1			1.2
Figure 3c
Cell and treatment	Individual DAV SA (nm2)
RPE1 GFP-CETN1 + serum
with SMO-tRFP	102351						Average	71057
	58988	74572	77689	79822			STD	30610.7		One-way ANOVA	P value	Data comparison
with SMO-tRFP	93931									**	0.0098	RPE1 GFP-CETN1 +serum vs. RPE1 GFP-CETN1 - serum (3 or 6h)
with SMO-tRFP	44421	60300								ns	0.1934	RPE1 GFP-CETN1 +serum vs. RPE1 GFP-CETN1 siEHD1 -serum (24h)
	140047	18758								ns	0.5055	RPE1 GFP-CETN1 +serum vs. RPE1 GFP-CETN1 CEP164 KO -serum (24h)
	79970	107115								ns	0.1169	RPE1 GFP-CETN1 - serum (3 or 6h) vs. RPE1 GFP-CETN1 siEHD1 -serum (24h)
	60478	95404								**	0.0033	RPE1 GFP-CETN1 - serum (3 or 6h) vs. RPE1 GFP-CETN1 CEP164 KO -serum (24h)
	79330	55651	17137							ns	0.0659	RPE1 GFP-CETN1 siEHD1 -serum (24h) siEHD1 vs. RPE1 GFP-CETN1 CEP164KO -serum (24h)
	57409
RPE1 GFP-CETN1 - serum
(3h)	92567	127481					Average	128849
(3h) with SMO-tRFP	75111	266954					SD	105481
(3h)	24103	90460	146079	204102
(6h) with SMO-tRFP	101574	81648	152766	47628
(6h) with SMO-tRFP	25728	60416	165248
(3h) with SMO-tRFP	455156	73328
RPE1 GFP-CETN1 CEP164 KO - serum 24h
	36600	40800	46000	66600			Mean	56754.5
	69400	60200					SD	17334.6
	72955	65916
	29007	40628
	69188
RPE1 GFP-CETN1 siEHD1 -serum 24h
	`						Mean	97732.6
	57918	73381					SD	54965.8
	99734	71254	31514
	79377	49346	12550	137458
	85515	171415	26302
	123118	163301	84888
	37758	75635	121946	110368	257409
	77394	103651	169970
	72170	85148
Figure 3d
Cell and treatment	Total SA (nm2)
RPE1 GFP-CETN1 + serum			One-way ANOVA	P value	Data comparison
with SMO-tRFP	102351		****	<0.0001	RPE1 GFP CETN1 +serum vs. RPE1 GFP CETN1 - serum (3 or 6h)
	291070		ns	0.7592	RPE1 GFP CETN1 +serum vs. RPE1 GFP CETN1 CEP164KO -serum (24h)
with SMO-tRFP	93931		**	0.0082	RPE1 GFP CETN1 +serum vs. RPE1 GFP CETN1 CCV -serum (3 or 6h)
with SMO-tRFP	104721		***	0.0008	RPE1 GFP CETN1 - serum (3 or 6h) vs. RPE1 GFP CETN1 CEP164 KO -serum (24h)
	158805		ns	0.8506	RPE1 GFP CETN1 CCV - serum (3 or 6h) vs. RPE1 GFP CETN1 siEHD1 -serum (24h)
	187085		*	0.0343	RPE1 GFP CETN1 CCV - serum (3 or 6h vs. RPE1 GFP CETN1 CEP164 KO - serum (24h)
	155882		**	0.0018	RPE1 GFP CETN1 +serum vs. RPE1 GFP CETN1 siEHD1 - serum (24h)
	152118		*	0.0198	RPE1 GFP CETN1 CEP164 KO - serum (24h) vs. RPE1 GFP CETN1 siEHD1 -serum (24h)
	57409		ns	0.2004	RPE1 GFP CETN1 - serum (3 or 6h) vs. RPE1 GFP CETN1 CCV - serum (3 or 6h)
			ns	0.0855	RPE1 GFP CETN1 - serum (3 or 6h) vs. RPE1 GFP CETN1 siEHD1 -serum (24h)
Average	144819
SD	68180
RPE1 GFP-CETN1 - serum
(3h)	220138
(3h) with SMO-tRFP	342964
(3h)	464743
(6h) with SMO-tRFP	383616
(3h) with SMO-tRFP	528843
Average	387809
SD	118249
RPE1 GFP-CETN1 CEP164 KO - serum 24h
	190000
	129600
	138870
	153394
	69188
Average	136210
SD	43964
RPE1 GFP-CETN1 CCV - serum 3-6h
(3h)	256133
(3h)	381669
(3h)	336292
(6h) with SMO-tRFP	203785
Average	294470
SD	79678
RPE1 GFP-CETN1 siEHD1 -serum 24h
	167423
	131399
	202502
	278731
	283232
	371307
	603115
	346016
	157317
Average	282338
SD	147000
Figure 3f
	RPE1 GFP-CETN1 siEHD1 -serum 24h
	# cells	% cells
Cell with DAV	9	64.2857
Cells with CCV	2	14.2857
Cells with CV	1	7.14286
Cells with ciliary sheath/cilia	2	14.2857
Total	14	100
DAV CCV comparision in siEHD1-treated and WT RPE1 GFP-CETN1 cells
P value and statistical significance
Test	Fisher's exact test
P value	0.0237
P value summary	*
One- or two-sided	Two-sided
Statistically significant (P < 0.05)?	Yes
Data analyzed	WT 3h	siEHD1	Total
DAV	2	9	11
CCV	6	2	8
Total	8	11	19
DAV CCV comparision in siEHD1-treated and CEP164KO RPE1 GFP-CETN1 cells
P value and statistical significance
Test	Fisher's exact test
P value	>0.9999
P value summary	ns
One- or two-sided	Two-sided
Statistically significant (P < 0.05)?	No
Data analyzed	siEHD1	CEP164 KO	Total
DAV	9	5	14
CCV	2	0	2
Total	11	5	16

## Sheet: Fiigure 4
Figure 4c
Cell and treatement	"C"-GAP (degrees)
RPE1 GFP-CETN1 + serum	153
RPE1 GFP-CETN1 - serum (3h)	118
RPE1 GFP-CETN1 - serum (3h)	106
RPE1 GFP-CETN1+SMO-tRFP - serum (6h)	112
RPE1 GFP-CETN1 - serum (3h)	96
RPE1 GFP-CETN1 - serum (3h)	73
RPE1 GFP-CETN1 - serum (3h)	111
RPE1 GFP-CETN1+SMO-tRFP - serum (3h)	66
RPE1 GFP-CETN1 - serum (3h)	129
hum fibroblast GFP-CETN1 -serum (6h)	47
hum fibroblast GFP-CETN1 -serum (6h)	86
Average	99.7
SD	30.3

## Sheet: Figure 5
Figure 5d											Figure 5e
	Plot Figure 5d											Plot Figure 5e
		CP110 capped	assymetric CP110	assymetric CP110	central CP110	CP110 uncapped							CP110 capped	assymetric CP110	assymetric CP110	central CP110	CP110 uncapped
		no TZ	no TZ	and TZ	plus TZ	plus TZ	Total						no TZ	no TZ	and TZ	plus TZ	plus TZ	Total
	# cells	3	1	21	2	8	35					3 cells	5	5	20	3	8	41
	% cells	8.57143	2.85714	60	5.71429	22.8571	100					% cells	12.1951	12.1951	48.7805	7.31707	19.5122	100
	Comparison of mother centriole (MC) levels of TMEM67 and CP110											Comparison of mother centriole (MC) levels of RPGRIP1L and CP110
	Experiment	Cells imaged	Linear Regression	R²		P value (t-test)	Comparison					Experiment	Cells imaged	Linear Regression	R²		P value (t-test)	Comparison
	Experiment #1	23	y = -2.4554x + 200.05	0.27		0.19	Experiment 1 vs Experiment 2:					Experiment #1	11	y = -3.998x + 758.01	0.15		0.61	Experiment 1 vs Experiment 2:
	Experiment #2	11	y = -5.9189x + 940.42	0.41		0.43	Experiment 1 vs Experiment 3:					Experiment #2	20	y = -6.2816x + 347.73	0.19		0.74	Experiment 1 vs Experiment 3:
	Experiment #3	6	y = -3.727x + 280.53	0.66		0.44	Experiment 2 vs Experiment 3:					Experiment #3	4	y = -2.826x + 200.58	0.87		0.29	Experiment 2 vs Experiment 3:
	Experiment #1		Experiment #2		Experiment #2							Experiment #1		Experiment #2		Experiment #3
	Cp110 levels	TMEM67 levels	Cp110 levels	TMEM67 levels	Cp110 levels	TMEM67 levels						Cp110 levels	RPGRIP1L levels	Cp110 levels	RPGRIP1L levels	Cp110 levels	RPGRIP1L levels
	17.7107	219.888	44.4219	637.057	40.0473	144.046						66.3776	491.738	37.2063	230.246	54.0366	22.5387
	62.9053	125.802	43.6752	708.172	17.9086	242.696						88.2733	219.09	13.4814	184.828	51.8178	80.149
	32.7456	66.2149	75.1658	474.642	10.7271	244.968						56.0044	607.061	19.7596	111.722	33.4358	107.607
	11.4423	378.779	55.6109	799.186	8.47636	222.88						73.5914	1054.18	37.2144	242.877	13.2898	160.842
	49.5023	59.8252	49.8906	515.295	22.4806	146.35						41.7979	470.502	19.732	148.407
	24.8679	179.418	47.4916	652.387	9.12867	276.854						46.7278	562.258	10.6937	240.702
	84.8474	41.1662	92.2428	443.278								117.585	217.929	17.5521	321.264
	298.721	43.7908	61.7907	498.699								64.9967	326.889	11.1136	310.556
	68.8126	50.2464	66.1975	517.785								62.8426	425.387	12.4194	176.791
	40.5825	65.6991	64.5585	744.854								60.1232	516.512	27.3658	263.441
	37.5342	54.2436	77.6704	336.006								45.5441	552.524	31.5851	45.7822
	42.9667	49.3324												14.6521	450.874
	36.9283	42.0946												28.066	128.573
	50.213	25.9198												15.29	438.321
	15.9555	110.997												27.8791	77.1777
	49.5982	110.158												20.5799	230.06
	60.3123	64.4413												24.4536	192.596
	23.6873	268.888												27.2518	48.6447
	30.5368	58.8711												22.2816	255.862
	31.8193	45.5473												27.9505	50.9198
	24.1592	50.9083
	14.4527	117.587
	25.703	226.232
	22.6399	77.5244

## Sheet: Figure 6
Figure 6c							Figure 6d						Figure 6e							Figure 6f									Figure 6g
Figure 6h
Expt #	GFP		GFP-EHD1		GFP-K483E		GFP-W485A			Unpaired t test	P value	Data comparison
1	40.23		75.36		48.65		40.74			**	0.0047	GFP vs GFP-EHD1
2	24.75		59.77		39.56		39.13			ns	0.19	GFP vs GFP-EHD1 K483E
3	29.07		69.18		35.04		32.26			ns	0.32	GFP vs GFP-EHD1 WK485A
Average	31.35		68.1		41.08		37.38
SEM	7.99		7.85		6.93		4.51
Figure 6i
Expt #	GFP		GFP-EHD1		GFP-K483E		GFP-W485A			Unpaired t test	P value	Data comparison
1	13.79		26.09		10.81		16.05			*	0.025	GFP vs GFP-EHD1
2	7.92		22.99		18.68		11.96			ns	0.28	GFP vs GFP-EHD1 K483E
3	11.63		17.12		14.53		14.52			ns	0.22	GFP vs GFP-EHD1 WK485A
Average	11.11		22.07		14.67		14.17
SEM	2.97		4.55		3.94		2.07

## Sheet: Figure 7
Figure 7a
	siRab8a+Rab8b treated RPE1 GFP-CP110 Smo-tRFP-Smo SNAPf-CETN1, -serum 24h
		CV	CCV	cilia		total cells
	# cells	2	4	1		7
	% cells	28.5714	57.1429	14.3		100

## Sheet: Figure 8
Fiugre 8b
	RPE1 GFP-CETN1 IFT88 KO -serum (24h)
		DAV	TCV	PM docked		total cells
	# cells	3	1	3		7
	% cells	42.85	14.3	42.85		100

## Sheet: Extended data Fig 3
Extended data Fig. 3d
Expt #	RPE1	RPE1 CEP164 KO	RPE1 CEP164KO+GFP-CEP164
1	67.4228	0.736728	63.5698			Unpaired t test	P value	Samples
2	79.6343	0	56.5627			****	>0.0001	RPE1 vs RPE1 CEP164KO
3	72.0258	0.740741	59.9405			****	>0.0001	RPE1 KO+mScarlet-CEP164 vs RPE1 CEP164KO
Avg	73.0276	0.49249	60.0243
SEM	6.16706	0.426513	3.50429
Extended data Fig. 3b
					0

## Sheet: Extended data Fig 8
Extended Figure 8a		SMO-GFP levels (a.u.) at MC							Extended Figure 8e		GFP-B9D2 levels (a.u.) at MC
	Full CP110	Partial CP110	No CP110							Full CP110	Partial CP110	No CP110
	502	4103	9498							25	334	114
	448	882	520							43	249	359
	239	476	2194		Unpaired t test	P value	Samples			43	249	263		Unpaired t test	P value	Samples
	430	315	14612		****	<0.0001	Full CP110 vs Partial CP110			97	448	266		*	0.03	Full CP110 vs Partial CP110
	198	134	5796		****	<0.0001	Full CP110 vs No CP110			210	108	404		****	<0.0001	Full CP110 vs No CP110
	309	130	1218		****	<0.0001	Partial CP110 vs No CP110			304	116	621		*	0.023	Partial CP110 vs No CP110
	519	1831	4251							0	42	218
	629	1890	1236							0	200	478
	232	5661	5963							39	200	355
	822	1778	15952							463	604	254
	1285	10132	2897							163	604	300
	692	3524	1818							110	160	300
	643	1066	1837							164	230	192
	1254	1247	1732							177	52	59
	241	7251	1442							177	142	606
	42	2788	8876							52	267	606
	903	12956	7018							323	491	190
	167	1989	1069							290	359	190
	322	1035	6389							231	359	470
	459	919	10171							102	75	255
	367	1046	16011							230	40	347
	99	1887	7025							97	62	538
	396	2242	12548								920	538
	82	812	8651								920	285
	651	1187	14352								112	432
	2233	1912	1382								112	179
	201	1709	7157								231	237
	293	1226	6675								77	237
	267	1331	5063								206	803
	1079	1350	12071								178	803
	106	2431	7284								178	233
	2466	2516	7807								130	720
	304	7106	8830								423	449
	204	1909	10989									1038
	283	2367	12097									448
	182	1045	13718									448
	584	1011	7004									393
	1066	2418	12874									393
	147	721	10931									313
	804	2144	6841									327
	905	1111	2742									327
	495	2261	9728									149
	168	10530	14454
		560	6368
		2270	10058						Average	151	269	384
		2254	7627						SD	120	226	204
		1538	4277
			2887
			5071
Average	552	2532	7286
SD	515	2756	4450
Extended Figure 8d
	CP110 capped	assymetric CP110	assymetric CP110 and TZ	central CP110+TZ	CP110 uncapped
	no TZ	no TZ	and TZ	plus TZ	plus TZ	Total
# cells	10	1	23	3	6	43
% cells	23.3	2.3	53.4	7	14	100

[truncated: 2 more sheets: Extended data Fig 11, Sheet1]
